# Supplementary material for: The PMA phorbol ester tumor promoter increases canonical Wnt signaling via macropinocytosis
Source: eLife. 2023 Oct 30;12:RP89141. doi: 10.7554/eLife.89141 (PMC10615368; doi:10.7554/eLife.89141)
Supplement: Figure 6—source data 1. [file elife-89141-fig6-data1.zip]

Archive with 1 entries (1 files):
- Figure 6-Source data 1.pdf
